# Supplementary material for: Exploring and Identifying Prognostic Phenotypes of Patients with Heart Failure Guided by Explainable Machine Learning
Source: Life (Basel). 2022 May 24;12(6):776. doi: 10.3390/life12060776 (PMC9224610; doi:10.3390/life12060776)
Supplement: Supplementary file 1 [file life-12-00776-s001.zip]

Archive with 1 entries (1 files):
- life-1723112-supplementary.pdf
